# Supplementary material for: Glutamatergic cerebellar neurons differentially contribute to the acquisition of motor and social behaviors
Source: Nat Commun. 2023 May 15;14:2771. doi: 10.1038/s41467-023-38475-9 (PMC10185563; doi:10.1038/s41467-023-38475-9)
Supplement: Supplementary file 4 — Source Data [file 41467_2023_38475_MOESM4_ESM.xlsx]

## Sheet: Figure 2
Group	MouseNum	CellNum	SS FR	SS CV	SS CV2	CS FR	CS CV	CS CV2
Control	Mouse1	1	18.0132	4.31307	0.147205	0.130023	0.611651	0.75245
Control	Mouse1	2	12.4938	1.75919	0.235837	0.0834034	0.666775	0.747866
Control	Mouse1	3	11.2608	0.610849	0.8245	0.165158	2.40368	0.957971
Control	Mouse1	4	10.8345	4.17648	0.207545	0.0975404	0.701542	0.875671
Control	Mouse1	5	10.7335	1.04072	0.385896	0.150189	1.84141	1.21819
Control	Mouse1	6	10.4711	0.83873	0.263402	0.0600253	1.27736	1.20628
Control	Mouse2	1	9.96914	0.831678	0.673997	0.164986	0.411732	0.496304
Control	Mouse2	2	9.64294	2.52706	0.282387	0.169174	1.07354	0.872646
Control	Mouse2	3	9.43231	0.660752	0.220235	0.0400098	0.986308	1.39222
Control	Mouse3	1	8.35865	0.232146	0.15097	0.0497538	0.9176	1.20566
Control	Mouse3	2	8.3281	1.05376	0.718467	0.0421249	0.328994	0.310461
Control	Mouse3	3	8.17881	5.8866	0.215461	0.30945	1.74857	1.13839
Control	Mouse4	1	7.90355	4.24413	0.259138	0.15507	1.19732	1.16149
Control	Mouse4	2	7.80593	1.05757	0.767654	0.136771	0.84821	0.651141
Control	Mouse4	3	7.76869	1.10862	0.761058	0.0975966	0.409417	0.472188
Control	Mouse4	4	7.10913	1.54568	0.3188	0.0936709	0.790573	0.893944
Control	Mouse4	5	6.95796	1.49667	0.524257	0.136547	0.935096	1.22775
Control	Mouse5	1	6.75128	1.00528	0.717203	0.124417	0.378576	0.440778
Control	Mouse5	2	6.17113	1.4549	0.419344	0.0865921	1.24896	1.35034
Control	Mouse5	3	5.90356	1.54677	0.556093	0.113773	0.657277	0.787231
Control	Mouse5	4	5.87747	2.24	0.397499	0.0751595	0.630571	1.05018
Control	Mouse5	5	5.76196	4.74647	0.248724	0.178918	1.16322	1.34718
Control	Mouse5	6	5.44174	3.21601	0.320683	0.130042	1.71594	1.33088
Control	Mouse5	7	3.14973	3.64352	0.155409	0.0375527	0.379198	0.593225
cKO	Mouse6	1	8.72166	3.56067	0.479299	0.250143	1.60926	1.19773
cKO	Mouse6	2	10.92	0.705494	0.249685	0.0336889	1.2014	1.90245
cKO	Mouse6	3	4.25728	0.589641	0.30314	0.0591288	1.52127	1.51985
cKO	Mouse6	4	8.02406	3.73027	0.35287	0.150451	0.629063	0.84913
cKO	Mouse6	5	6.88813	0.730959	0.295215	0.100638	0.872653	1.24852
cKO	Mouse7	1	7.9318	2.95071	0.383701	0.0516057	0.889408	0.810849
cKO	Mouse7	2	7.64083	1.68898	0.412104	0.201833	1.29235	1.40856
cKO	Mouse7	3	6.926	2.21896	0.327551	0.0333515	0.574318	0.827287
cKO	Mouse7	4	6.8435	1.4793	0.622997	0.0500256	0.939003	1.20205
cKO	Mouse7	5	6.76103	3.58985	0.2809	0.0957813	1.40516	1.59341
cKO	Mouse8	1	2.66468	1.30393	0.879706	0.176664	1.36846	1.19947
cKO	Mouse8	2	1.42474	1.05993	0.769191	0.21996	1.14765	0.847222
cKO	Mouse8	3	1.10005	1.69502	0.347777	0.0764382	2.08693	0.727822
cKO	Mouse9	1	8.41392	1.06597	0.720514	0.550912	1.32173	1.07041
cKO	Mouse9	2	6.6367	0.823106	0.694112	0.433989	1.14979	0.899164
cKO	Mouse9	3	3.45586	0.987473	0.710043	0.0503036	1.21981	1.29839
cKO	Mouse9	4	1.60119	1.38103	0.897593	0.195145	1.14558	1.14313
cKO	Mouse10	1	2.84679	3.10816	0.396651	0.100593	1.23118	1.20844
cKO	Mouse10	2	6.52866	2.13996	0.286932	0.0426067	1.49019	1.43665
cKO	Mouse10	3	9.62782	4.73735	0.194735	0.0259597	0.847208	1.02411
cKO	Mouse10	4	6.2051	3.95217	0.193092	0.0500411	0.460009	0.523902
		tStat	-2.672	-0.029	0.837	0.605	1.391	2.125
		DF	43	43	43	43	43	43
		pValue	0.005	0.977	0.407	0.548	0.171	0.039
		Lower 95% CI	-4.259	-1.169	-0.109	-0.057	-0.085	0.01
		Upper 95% CI	-0.823	1.136	0.264	0.107	0.466	0.396

## Sheet: Figure 3
Group	Sex	MouseNum	NGR - P7	NGR - P9	NGR - P11		SRR - P7	SRR - P9	SRR - P11		USV CN - P7	USV CN - P9	USV CN - P11		USV CT - P7	USV CT - P9	USV CT - P11
control	F	MH391	23.7667	9	5.5		1.83333	0.933333	0.633333		45	4	324		19.6	22.2	30.9
control	F	MH392	51.6667	22.1667	4.03333		3.86667	0.666667	0.866667		280	138	44		24.3	25.7	20.7
control	F	Mh400	19.7667	5.83333	4.86667		1.1	0.566667	0.5		167	107	80		29	22.5	13.8
control	F	Mh401	14	24.6	4.86667		23.2667	0.9	1.26667		102	202	156		39.3	24.3	19.9
control	F	Mh402	30.4	4.86667	4.63333		6.23333	1.23333	0.633333		190	58	113		37.6	34.4	29.3
control	F	RH407	49.3333	2.83333	3.618		1.76667	0.966667	0.833333		294	33	50		31.9	17.1	14.6
control	F	RH410	36.2667	4.16667	6.05333		10.7333	0.966667	0.683333		94	80	20		47.1	30.4	31.6
control	F	RH411	28.4667	2.73333	4.7		1.73333	0.966667	1.01333		393	310	22		39.4	25	33.4
control	F	RH423	41.5333	36.0333	2.16667		2.33333	10.5333	0.866667		70	41	54		17.1	13.1	17
control	F	RH426	11.5667	3.13333	3.03333		1.8	2	0.733333		107	214	148		33	24.4	30.2
control	F	RH427	11.5	5.83333	4.86667		18.9667	1.4	0.766667		78	0	5		32.9	0	27.2
control	F	RH436	5	4.53333	3.6		0.933333	0.7	0.633333		200	91	78		38.5	31.7	25.4
control	F	RH437	8.7	2.7	4.83333		0.766667	0.7	0.6		173	65	47		35.2	21.7	17.5
control	F	RH456	60	5.56667	2.9		1	0.766667	0.933333		276	0	1		25.6	0	7.2
control	F	RH457	12.0333	2.63333	2.23333		0.9	2.06667	0.933333		304	0	0		27.4	0	0
control	F	RH464	5.6	11.0333	2		2	1.36667	0.966667		110	50	2		30.2	26.8	10.8
control	F	RH465	6.2	33.5	3.46667		0.966667	1.33333	0.666667		265	256	14		35.7	22.5	15.9
control	F	RH466	55.1667	49.5333	6.73333		1.33333	1.13333	0.733333		150	218	43		39.5	36.5	19.7
control	M	MH393	36.3333	3.7	3.96667		2.2	0.566667	0.6		300	321	35		40.6	39.2	21.9
control	M	MH394	49	2.5	5.4		5.7	0.766667	0.633333		144	175	260		26.3	26.7	24
control	M	MH396	37.3333	9.93333	4.1		23.2333	1.53333	1.23333		100	81	131		31.8	19.3	19
control	M	MH397	53.3333	22.3	8.03333		2.5	0.6	0.5		70	97	74		19.9	23	20.1
control	M	MH398	39.3333	8.23333	9.86667		2.7	0.9	0.966667		198	41	3		26.4	15.1	13.7
control	M	MH399	48.3333	8.13333	9.26667		2.03333	0.666667	0.8		107	6	4		28.4	17.7	8.5
control	M	Mh404	26.4333	18.2667	7.1		1.03333	0.666667	0.7		163	32	16		25.4	23	12.5
control	M	Mh405	26.9667	7.2	6.16667		0.933333	1.5	0.7		163	53	150		29.1	17.6	18
control	M	Mh406	12.1	7.13333	6.26667		1.1	1.26667	0.733333		278	61	67		38	27.4	36
control	M	RH412	20.3333	3.13333	7.94667		1.06667	0.666667	0.6		39	325	20		33.2	26.2	22.9
control	M	RH413	33.9667	7.06667	9.09667		0.933333	0.666667	0.616667		64	224	19		20.4	19.3	21.7
control	M	RH414	12.19	10.1333	4.89667		0.933333	0.7	0.566667		70	54	48		23.8	18.3	20.1
control	M	RH439	9.4	2.86667	3.1		1.3	0.7	0.566667		201	178	7		28.4	34.9	41.5
control	M	RH440	11.3667	3.5	3.9		0.866667	0.8	0.6		222	232	324		31.6	24.4	18.2
control	M	RH441	4.03333	4.6	3.96667		0.966667	0.566667	0.633333		181	70	5		34.8	14.2	9.9
control	M	RH461	43.6333	18.9	11.3333		0.9	0.8	0.833333		72	12	1		23.3	19.3	15.6
control	M	RH467	6.56667	2.8	3.06667		1	0.633333	0.733333		374	289	119		47.8	32.8	33.5
control	M	RH468	23.2667	5.36667	1.83333		3.06667	4.3	0.9		87	81	2		28.2	19.1	24.4
control	M	RH470	54.6333	5.76667	4.43333		1.66667	1.26667	0.8		279	28	19		22.3	16.1	12.3
control	M	RH471	32.5667	17.5667	3.53333		12.9333	1.03333	0.866667		146	82	64		36.5	21.5	19
cKO	F	Mh403	10.5333	6.33333	5.66667		30.2667	4.76667	1.13333		66	3	17		18.8	8.4	20
cKO	F	RH408	34.5	2.73333	4.18667		23.4667	1.86667	1.15		137	28	5		25.3	25.2	28.2
cKO	F	RH409	50.3333	3.66667	5.7		1.73333	0.733333	0.9		66	19	119		31.2	19.3	24.5
cKO	F	RH422	41.5	5	5.16667		38	22.3	0.833333		5	20	1		9.8	21.6	6.1
cKO	F	RH424	9.76667	17.5667	4.9		60	60	27.6		0	1	2		0	4.7	15.2
cKO	F	RH425	20.1667	3.3	1.86667		2.23333	1.23333	0.8		16	52	38		19.5	14.2	13.7
cKO	F	RH428	60	3.73333	3.63333		60	51.9667	14		0	0	2		0	0	49.8
cKO	F	RH429	60	25.8333	5.13333		60	57.5333	11.4333		156	214	81		33	31.7	26.3
cKO	F	RH430	60	41.7333	41.9		31.7667	60	32.8333		115	68	40		35	26.1	30.7
cKO	F	RH432	60	19.7667	9.6		24.3	10.9333	0.866667		301	15	17		39.7	12.5	14.4
cKO	F	RH433	18.6	11.5	2.7		2.86667	0.8	1.03333		244	165	344		24.7	22.9	22.2
cKO	F	RH434	60	9.3	31.8667		22.3	38.5333	6.43333		156	29	16		37.9	24.6	30.2
cKO	F	RH438	17.9667	6.03333	5.23333		43.1333	17.1	8		74	6	5		48	20.3	9.1
cKO	F	RH458	47.7	6.03333	41.4333		60	39.4	5.46667		15	43	0		33.1	32.5	0
cKO	F	RH480	60	43.4667	4.4		57.6667	31	31.7		65	29	60		32.3	21.2	22.7
cKO	F	RH481	52.4667	33.3333	5.06667		41.1	41.8333	36		84	81	232		39.2	38.7	31
cKO	F	RH482	60	3.2	8.53333		22.2667	47.5333	26.6		31	85	76		23.5	20.4	16.7
cKO	M	MH395	45.6667	4.96667	4.96667		27.0667	21.7	5.66667		37	7	1		20.7	10.1	5.4
cKO	M	RH431	57.5	17.6	8.5		2.7	0.633333	0.7		257	97	107		25.5	22.1	19.9
cKO	M	RH435	60	7.73333	4.76667		26.2333	60	17.1667		41	4	0		21.9	12.1	0
cKO	M	RH460	60	5.8	4.16667		60	21.3667	7.36667		6	3	0		27.3	10.5	0
cKO	M	RH463	60	4.46667	10.1333		28.4	1.26667	1		4	1	2		14.4	6.1	6.7
cKO	M	RH469	32.3	22.5	21.6667		60	11.2333	1.36667		0	5	28		0	27.5	27.1
cKO	M	RH472	35.5667	7.4	2.46667		37.3333	20.9	1.33333		211	102	36		45.4	41.2	27.2
cKO	M	RH483	60	22.6	4.83333		60	46.7667	15.2333		4	53	9		21.1	30.7	26.2
cKO	M	RH484	35.1	12.4	4.36667		40.9333	1.06667	1		127	219	114		39	34.4	27.2
cKO	M	RH485	43.6333	11.1	9.3		2	0.933333	1.33333		110	94	63		25.3	25.6	26.7
cKO	M	RH486	60	9.26667	6.16667		60	18.0333	16.0667		0	2	8		0	15.9	14.5
cKO	M	RH488	60	6.66667	10.6		30.2333	27.6333	15		12	75	3		20.1	29.1	17.2
cKO	M	RH489	60	4.4	4.53333		60	2.76667	18.9667		120	30	73		41	21.3	24.9
			Repeated Measures ANOVA (group effect)				Repeated Measures ANOVA (group effect)				Repeated Measures ANOVA (group effect)				Repeated Measures ANOVA (group effect)
		F-Stat	16.819				79.54				15.008				2.0446
		DF	1				1				1				1
		pValue	<0.001				<0.001				0.0002				0.1575
			Tukey Post-hoc				Tukey Post-hoc				Tukey Post-hoc				Tukey Post-hoc
		pValue	<0.001	0.431	0.015		<0.001	<0.001	<0.001		<0.001	0.004	0.373		0.024	0.7	0.677
		Lower 95% CI	10.417	-3.229	0.893		24.923	15.836	5.939		-134.76	-103.16	-56.909		-11.085	-5.55	-5.842
		Upper 95% CI	27.098	7.483	7.932		38.989	29.665	13.141		46.29	-20.299	21.632		0.814	3.747	3.82

## Sheet: Figure 6
Group	MouseNum	CellNum	SS FR	SS CV	SS CV2	CS FR	CS CV	CS CV2
Control	MH569	1	25.5111	0.42334	0.496251	0.188971	0.850661	0.82765
Control	MH569	2	29.8381	0.188809	0.222624	0.169447	0.679214	0.68172
Control	MH800	1	27.7164	0.381655	0.436037	0.0550128	0.826566	0.981811
Control	MH800	2	39.5962	0.653899	0.61097	0.057158	0.614978	1.06487
Control	RH443	1	19.9407	0.327243	0.389213	0.226785	0.623733	0.772885
Control	RH443	2	11.3906	0.410483	0.355596	0.12895	0.777316	0.861436
Control	RH443	3	20.8602	0.610533	0.502317	0.310436	0.679939	0.590761
Control	RH443	4	24.5642	0.250056	0.290738	0.200116	0.663604	1.07239
Control	RH443	5	22.5313	0.547637	0.467594	0.250348	0.805669	0.959229
Control	RH470	1	35.5407	0.253671	0.270295	0.673052	0.660809	0.788006
Control	RH470	2	31.5779	0.277149	0.267025	0.647521	0.542539	0.646734
Control	RH470	3	30.0935	0.277231	0.236826	0.342528	0.696349	0.868179
Control	RH470	4	34.5018	0.213136	0.227473	0.659567	0.69172	0.854684
Control	RH470	5	39.3768	0.218147	0.167976	0.116317	0.465562	0.566405
Control	RH470	6	26.6634	0.400296	0.424453	0.375793	0.671338	0.772461
Control	RH510	1	19.8538	0.902504	0.58692	0.349363	0.752035	0.953107
Control	RH510	2	37.1039	0.282678	0.310371	0.27102	0.708971	0.874431
Control	RH510	3	19.5625	0.830083	0.558023	0.453392	0.813852	1.0678
cKO	MH636	1	30.8019	0.56803	0.521277	0.56215	0.671309	0.776407
cKO	MH636	2	29.5095	0.344891	0.357494	0.227224	0.650719	0.847773
cKO	MH830	1	40.6503	0.510129	0.451929	0.0333473	1.20584	1.03647
cKO	MH830	2	19.4515	0.524148	0.501211	0.110037	0.560507	0.779779
cKO	MH830	3	9.77067	0.399566	0.410384	0.108673	0.553765	0.720989
cKO	MH830	4	19.9137	0.247762	0.229828	0.2902	0.811503	0.721487
cKO	MH830	5	14.4239	0.287833	0.277779	0.467442	0.767108	0.861554
cKO	RH458	1	40.7304	0.394933	0.431207	0.125017	0.779573	0.716377
cKO	RH458	2	29.544	0.276003	0.290366	0.277347	0.629512	0.80435
cKO	RH458	3	30.9514	0.245852	0.228	0.467344	0.697903	0.698663
cKO	RH458	4	30.2928	0.349823	0.39436	0.421132	0.663187	0.689878
cKO	RH458	5	30.6632	0.212933	0.207548	0.230724	0.60393	0.657866
cKO	RH458	6	20.6467	0.238328	0.249212	0.38152	0.532178	0.631698
cKO	RH484	1	20.4486	0.35426	0.328099	0.357493	0.662189	0.692832
cKO	RH484	2	22.148	0.954616	0.268429	0.0150564	0.626057	0.887858
cKO	RH484	3	16.7905	0.604888	0.554737	0.0684976	0.889004	1.31285
cKO	RH484	4	16.5659	0.355116	0.413841	0.0320671	0.45909	0.439109
cKO	RH484	5	12.3186	0.379806	0.401964	0.233475	0.537048	0.65687
cKO	RH484	6	16.7692	0.306943	0.350325	0.199872	0.651771	0.766419
cKO	RH484	7	15.0075	0.349498	0.353833	0.128636	0.465334	0.486007
cKO	RH489	1	35.9845	0.3321	0.397879	0.0250153	0.343805	0.486214
cKO	RH489	2	13.1406	0.771592	0.583544	0.110425	0.960488	1.13256
cKO	RH489	3	41.0196	0.217688	0.200753	0.133397	0.713453	1.06428
		tStat	-0.697	0.3	-0.445	-0.698	-0.532	-1.179
		DF	39	39	39	39	39	39
		pValue	0.49	0.766	0.659	0.489	0.598	0.246
		Lower 95% CI	-10.108	-0.167	-0.112	-0.21	-0.119	-0.184
		Upper 95% CI	4.927	0.127	0.072	0.102	0.069	0.049

## Sheet: Figure 7
Group	Sex	MouseID	Mean Tremor	Max Tremor		Group	Sex	MouseID	Movement Time	Total Distance	Horizontal Activity	Vertical Activity		Group	Sex	MouseID	Rotarod Day 1	Rotarod Day 2	Rotarod Day 3		Group	Sex	MouseID	Interaction Mouse	Interaction Object
Ctrl	F	RH423	9.23988	1.06391		control	F	RH423	1191.04	4885.04	5788	221		Ctrl	F	RH465	122.75	109.5	266		control	F	RH443	96	88.4
Ctrl	F	RH450	35.254	2.83012		control	F	RH457	1115.11	3952.57	4583	147		Ctrl	F	RH423	171.25	180	179.5		control	F	RH473	131.4	86.2
Ctrl	F	RH465	17.3624	1.51427		control	F	RH510	1000.73	2343.69	3425	170		Ctrl	F	RH473	158.75	206.75	300		control	F	RH457	177.6	36.3
Ctrl	F	RH473	21.5565	2.73457		control	F	RH443	1450.41	6424.37	10886	822		Ctrl	F	RH443	76.5	247.25	256.25		control	F	RH510	151.1	59.3
Ctrl	F	RH510	16.3558	1.88028		control	F	RH450	1361.1	5887.03	11647	685		Ctrl	F	RH450	160.5	265	284.5		control	F	RH423	190.6	56.6
Ctrl	M	RH461	21.8921	2.58667		control	F	RH473	1357.24	5718.1	7140	421		Ctrl	F	RH510	210.25	280.75	197.25		control	F	RH450	99.1	43.9
Ctrl	M	RH467	23.9712	2.32732		control	M	MH387	1413.91	4608.56	9428	555		Ctrl	M	RH470	94.75	136.5	155.25		control	M	MH387	194.1	21.2
Ctrl	M	RH468	23.0553	2.21419		control	M	MH394	1373.33	3699.67	7731	623		Ctrl	M	RH467	265.25	276.25	281.25		control	M	RH468	110.3	15.6
Ctrl	M	RH470	24.6594	3.01426		control	M	MH396	1202.06	3810.31	6564	632		Ctrl	M	RH468	278	300	245.75		control	M	MH394	267.6	20.5
Ctrl	M	RH471	18.8366	2.29539		control	M	RH467	1167.43	3338.51	4659	330		Ctrl	M	RH471	58.75	116.25	77.75		control	M	MH396	230.2	48.3
cKO	F	RH422	8.3947	0.884768		control	M	RH468	1182.49	3841.77	6039	282		cKO	F	RH434	42.25	82	108.25		control	M	RH467	203.8	10.1
cKO	F	RH434	6.13606	0.746443		cKO	F	RH422	1014.74	3668.55	3834	131		cKO	F	RH482	136.25	93.75	143.5		cKO	F	RH422	248.4	40.2
cKO	F	RH458	20.5951	2.15612		cKO	F	RH433	1393.21	3982.17	7512	247		cKO	F	RH480	116.75	198.25	176.75		cKO	F	RH481	139.6	43.1
cKO	F	RH480	8.50121	0.701024		cKO	F	RH434	963.25	3139.64	3336	161		cKO	F	RH422	139	214.25	177.5		cKO	F	RH433	162.6	53.2
cKO	F	RH481	18.0258	1.52822		cKO	F	RH480	1371.14	5448.53	5191	189		cKO	F	RH458	165	226	245.75		cKO	F	RH480	127.1	19.5
cKO	F	RH482	13.7983	1.46093		cKO	F	RH481	1116.99	3164.54	3716	161		cKO	F	RH481	152.5	257.5	228.5		cKO	F	RH482	134.5	70.9
cKO	M	RH460	24.9965	2.12528		cKO	F	RH482	1088.62	4389.1	4423	229		cKO	M	RH460	13.25	52.75	130.25		cKO	F	RH434	115.1	26.9
cKO	M	RH463	3.80795	0.77327		cKO	M	RH472	1245.86	5504.06	5441	350		cKO	M	RH486	23.75	68.75	71.75		cKO	M	RH485	151.8	47.2
cKO	M	RH469	12.2352	1.11462		cKO	M	MH389	1260.97	2751.39	7085	418		cKO	M	RH463	8.75	86.25	88		cKO	M	MH389	149.7	82
cKO	M	RH472	32.4607	3.21752		cKO	M	RH431	1022.23	2627.33	4505	285		cKO	M	RH472	34.25	103.25	121		cKO	M	RH484	109	30.2
cKO	M	RH484	35.9089	2.74257		cKO	M	RH435	1007.36	3593.53	3183	129		cKO	M	RH484	27.25	161.5	194.25		cKO	M	RH472	134.6	25.8
cKO	M	RH486	12.6114	1.07332		cKO	M	RH483	722.62	2795.84	2788	51		cKO	M	RH489	125.25	179.75	156.5		cKO	M	RH488	201.5	55.2
cKO	M	RH489	24.4787	1.89839		cKO	M	RH484	1148.49	4273.95	5909	294		cKO	M	RH469	134.5	246	241.75		cKO	M	RH489	194.1	24.1
						cKO	M	RH485	570.39	2162.66	2128	123									cKO	M	RH483	99.5	48.5
																	Repeated Measures ANOVA (group effect)							Repeated Measures ANOVA (group effect)
																F-Stat	6.74						F-Stat	0.7935
																DF	1						DF	1
																pValue	0.0169						pValue	0.3827
		tStat	1.1189	2.2962				tStat	2.2729	1.6346	2.884	3.258
		DF	21	21				DF	22	22	22	22					Tukey Post-hoc							Tukey Post-hoc (group by interaction)
		pValue	0.2758	0.0394				pValue	0.0331	0.1164	0.0086	0.0036				pValue	0.0164	0.0622	0.025				pValue	0.4035	0.9479
		Lower 95% CI	-3.5588	0.0358				Lower 95% CI	16.172	-203.2	713.2	84.1153				Lower 95% CI	14.927	-3.3559	8.8609				Lower 95% CI	-58.391	-20.028
		Upper 95% CI	11.8492	1.3144				Upper 95% CI	353.178	1715.2	4363.9	378.766				Upper 95% CI	132.31	123.93	119.26				Upper 95% CI	24.392	18.791
																								Tukey Post-hoc (interaction by group)
																								Control	cKO
																							pValue	<0.001	<0.001
																							Lower 95% CI	87.344	73.911
																							Upper 95% CI	160.91	141.58

## Sheet: Figure 8
	Dentate	Interposed	Fastigial
YFP+;VGlut2+	0.529614	0.697364	0.161732
YFP+	0.0637485	0.0550907	0.0156941
Vglut2+	0.406637	0.247545	0.822574

## Sheet: Figure 9
Group	Sex	MouseNum	NGR - P7	NGR - P9	NGR - P11		SRR - P7	SRR - P9	SRR - P11		USV CN - P7	USV CN - P9	USV CN - P11		USV CT - P7	USV CT - P9	USV CT - P11
control	F	MH552	18.5667	3.03333	3.8		1.06667	0.933333	0.866667
control	F	MH562	10.6667	7.26667	4.5		1.43333	1.03333	0.733333
control	F	MH563	14.7667	44.0333	6.53333		1.76667	1.43333	0.833333
control	F	MH564	20.9667	9.36667	9.4		1.53333	1.4	0.7
control	F	MH565	60	7.03333	8.63333		1.46667	1.26667	0.666667
control	F	MH566	42.9667	10.0333	6.13333		1.8	1.7	1.03333
control	F	MH648	12.3333	11.3667	26.9		2.26667	1.16667	0.666667
control	F	MH650	4.06667	18.6	16.6333		1.46667	1.06667	0.733333
control	F	MH651	49.2667	33.0333	4		2.96667	1.23333	0.566667
control	F	MH652	26.4	22.9667	8.96667		3.7	1.2	1.23333
control	F	MH653	42.7	14.6	7.26667		1.56667	1.03333	0.933333
control	F	MH654	21.6	60	55.4667		4.53333	1.56667	1.63333
control	F	MH660	43.3	24.5667	7.33333		1.58667	1.6	0.7		188	53	31		34.6	26	23
control	F	MH662	43.6667	46.1333	4.66667		2.2	12.6	4.66667		168	52	24		41	15	17
control	F	MH663	13.2333	60	7.23333		3.1	2	1.53333		26	41	31		22	12	12
control	F	MH664	27.7333	7.6	28.1		2.2	1.9	1.23333		99	224	62		33	24	14
control	F	MH703	35.3667	30.1667	9.16667		3.23333	0.866667	0.966667		149	156	23		46	35	25
control	F	Q011	6.96667	15.1667	12.1		1.23333	1.26667	0.7		65	170	55		17	24	20
control	F	Q012	27.4667	21.9667	12.2		1.3	1.03333	0.633333		169	37	32		22	14	18
control	F	Q013	11.3333	38.9	9.73333		1.06667	1	0.5		15	32	31		12	12	20
control	F	Q014	52.7667	21	4.3		3.43333	1.4	0.6		279	53	81		27	15	11
control	F	Q015	23.2	4.33333	2.96667		1.66667	0.9	0.466667		95	96	29		22	20	14
control	M	MH554	9.6	4.43333	6.46667		1.36667	0.933333	0.733333
control	M	MH556	5.23333	10.2667	4.03333		2.8	8.6	1.36667
control	M	MH557	21.3	10.7667	4.16667		2.9	1.53333	0.833333
control	M	MH558	21.0333	9.5	4.96667		1.4	1.03333	1.03333
control	M	MH559	24.9333	5.43333	26.7667		1.23333	0.933333	0.866667
control	M	MH560	22.3667	16.8	3.76667		2.26667	1.06667	0.933333
control	M	MH568	25.6333	10.6667	4.46667		1.36667	1	0.6
control	M	MH569	24.8	27.1333	4.13333		1.1	1.3	0.733333
control	M	MH570	26.2333	6.43333	5.23333		1.36667	0.966667	0.733333
control	M	MH571	17.1667	15.5667	6.63333		1.76667	0.966667	0.566667
control	M	MH655	60	58.3333	48.3		1.6	1.93333	0.7
control	M	MH656	52.6667	54.6333	14.2333		1.43333	0.9	3.03333
control	M	MH657	5.1	27.4333	26.3667		5.16667	2.16667	4.03333
control	M	MH658	37.5	9.6	14.3		1.4	0.866667	0.633333
control	M	MH665	60	6.56667	5.4		1.43333	1.23333	0.966667		3	79	32		18	19	23
control	M	MH666	43.1	22.7333	5.73333		1.38333	1.73333	1.06667		233	188	43		48	35	16
control	M	MH667	39.35	41.1667	4.33333		2.03333	1.03333	0.7		44	37	24		22	31	15
control	M	MH668	27.1	3.4	2.23333		0.933333	1.23333	0.966667		21	93	21		38	20	13
control	M	MH669	35.1667	60	2.43333		0.9	1.1	1.1		61	35	30		15	13	16
control	M	MH670	6.36667	60	10.2667		1.43333	3.46667	1.2		4	11	38		6	8	8
control	M	MH675	15.3333	6.6	8.43333		1.63333	1.5	0.666667		352	147	86		56	28	30
control	M	MH676	26.9133	26.4	7.93333		1.3	1.06667	0.8		149	259	29		43	19	13
control	M	MH677	29.4733	8.7	5.23333		1.1	3.53333	0.8		84	74	29		41	16	13
control	M	MH678	18.7	36.4667	44.4333		1.03333	1	0.7		35	105	6		40	26	11
control	M	MH679	54.1	17.1	3.93333		2.26667	1.06667	0.966667		122	82	56		17	16	15
control	M	MH695	41.6	12.1	10.1667		2.03333	1.3	0.9		59	147	45		30	19	21
control	M	MH698	60	23.4	12.3		3.06667	1.03333	1.16667		334	305	87		54	28	20
control	M	MH700	28.3333	58.7667	13.1		22.4333	1.7	1.53333		98	123	87		18	25	28
control	M	MH707	58.4333	60	25.7667		1.03333	0.833333	0.933333		44	60	42		25	22	34
control	M	MH708	60	18.4667	8.63333		1.56667	1.36667	0.666667		233	89	29		41	29	12
control	M	Q009	7	23	23.7333		1.76667	2.3	0.7		41	128	183		17	25	21
control	M	Q016	11.8333	19.9667	6.06667		1.76667	2.06667	0.6		353	322	134		38	39	20
cKO	F	MH561	29.8667	22.2	26.6667		7.86667	5.56667	1.83333
cKO	F	MH649	60	60	21.5667		41.6333	32.0667	7.6
cKO	F	MH659	60	60	23.6		40.9	3.7	1.06667		182	124	40		28.9	31	18
cKO	F	MH673	22.5333	22.9667	7.4		29.05	6	3.1		29	46	133		29	18	24
cKO	F	MH674	25.2333	40.8333	7.63333		31.2667	26.5333	9.9		41	49	57		21	22	18
cKO	F	MH691	60	60	60		25.8667	20.0667	2.41		148	118	284		25	40	21
cKO	F	MH692	41.2333	28.0333	37.0667		5.16667	26.1667	1.66667		122	215	77		25	34	19
cKO	F	MH694	60	60	60		26.9	22.8333	19.2667		142	96	154		57	31	18
cKO	F	Q007	60	60	60		35.3333	28.5	8.93333		8	160	52		9	27	14
cKO	F	Q008	60	60	60		45	54.0333	10.1		55	132	251		16	26	29
cKO	M	MH553	60	60	22.4		34.1667	13.9	1.23333
cKO	M	MH555	60	60	6.16667		35.6333	5.66667	2
cKO	M	MH567	60	60	4.7		13.2367	6.46667	3.1
cKO	M	MH661	60	60	4		4.13333	9.76667	1.96667		112	85	14		22.4	23	15
cKO	M	MH697	60	60	42.1667		4.06667	2.83333	2.36667		69	147	115		31	22	22
cKO	M	MH699	60	60	60		4.68	21.5667	4.03333		69	123	38		25	17	20
cKO	M	MH702	52	60	6.9		2.86667	21.2067	2		174	104	127		25	25	41
cKO	M	MH706	60	60	60		40.8333	52.7333	20.5667		59	67	131		22	21	19
cKO	M	MH709	47.8	45.0333	46.8		4.66667	10.9	7.7		134	132	90		28	27	26
cKO	M	Q010	52.3	60	60		52.0333	51.3333	9.1		31	119	45		13	24	17
cKO	M	Q017	60	60	42.0333		36.3333	41.7333	2.6		60	78	139		12	16	18
cKO	M	Q018	60	60	15.6667		40	15.5	2.86667		84	98	25		18	15	16
cKO	M	Q019	60	60	22.9667		23	36.2	2.5		80	109	65		17	18	15
cKO	M	Q020	43.8	60	60		7	32.1667	45.7		135	34	18		46	13	20
cKO	M	Q021	60	60	60		60	46.5333	5.9		76	199	95		20	23	14
			Repeated Measures ANOVA				Repeated Measures ANOVA				Repeated Measures ANOVA				Repeated Measures ANOVA
		F-Stat	96.117				134.14				0.046				0.091
		DF	1				1				1				1
		pValue	<0.001				<0.001				0.836				0.7643
			Tukey Post-hoc				Tukey Post-hoc				Tukey Post-hoc				Tukey Post-hoc
		pValue	<0.001	<0.001	<0.001		<0.001	<0.001	<0.001		0.205	0.553	0.003		0.161	0.576	0.24
		Lower 95% CI	16.502	22.611	15.877		18.997	17.608	3.555		-86.875	-54.543	18.843		-12.853	-3.206	-1.526
		Upper 95% CI	31.549	38.596	31.009		28.583	26.489	8.738		19.164	29.587	84.046		2.202	5.695	5.948

## Sheet: Figure 10
Group	Sex	MouseID	Movement Time	Total Distance	Horizontal Activity	Vertical Activity		Group	Sex	MouseID	Rotarod Day 1	Rotarod Day 2	Rotarod Day 3		Group	Sex	MouseID	Interaction Mouse	Interaction Object
control	F	Q003	1273.19	3428.43	7363	426		control	F	Q003	117	170.5	151.5		control	F	RH495	181.7	46.4
control	F	Q004	1181.31	2258.87	5966	194		control	F	Q004	75.25	143	194.5		control	F	RH497	108.3	27.4
control	F	RH826	1168.88	3777.35	7413	381		control	F	RH497	87	172.5	274.25		control	F	RH562	120.1	53
control	F	RH562	1355.87	4607.46	8509	287		control	F	RH495	132	215.25	296.75		control	F	RH826	87.3	70.8
control	F	RH495	1197.93	5295.77	7375	512		control	F	RH660	92	108.75	105.5		control	F	RH660	158.6	32.3
control	F	RH660	1098.38	2136.64	5169	272		control	F	RH562	134.75	166.25	183.25		control	F	Q003	147.8	72.8
control	F	RH497	1354.35	4546.56	8132	480		control	F	RH826	149.75	182.25	221.5		control	F	Q004	128	63.7
control	M	Q005	1119.22	1826.27	5120	352		control	M	Q009	194	242.25	260		control	M	RH554	91.4	54.2
control	M	Q009	1428.8	4547.99	8913	926		control	M	Q005	174.75	239.25	247.25		control	M	RH570	140.5	82.3
control	M	RH554	1352.56	4003.06	7163	498		control	M	RH570	107.5	184	176.5		control	M	Q005	112.9	35.6
control	M	RH570	1389.11	4061.3	8507	930		cKO	F	RH494	173.25	164.5	237.5		control	M	Q009	123.4	53.3
cKO	F	RH824	1511.5	6006.85	8356	1522		cKO	F	RH496	121.25	148.75	230.75		cKO	F	RH494	68.6	13.7
cKO	F	RH825	1277.15	3102.4	7703	274		cKO	F	Q007	195.75	202.25	229.75		cKO	F	RH496	108.6	13
cKO	F	Q007	1337.52	4773.37	7666	455		cKO	F	Q008	108	160.75	196.25		cKO	F	RH659	79.9	31
cKO	F	Q008	1386.86	5000.57	6485	2437		cKO	F	RH824	104	186.75	197.25		cKO	F	Q007	61.8	23.4
cKO	F	RH494	1325.16	8570.21	6728	628		cKO	F	RH825	134.5	224.25	263.25		cKO	F	Q008	76.5	21.2
cKO	F	RH659	1287.76	3387.28	6117	495		cKO	F	RH659	148.5	204	227.5		cKO	F	RH824	94.3	30.5
cKO	F	RH496	1088.63	5047.24	4512	322		cKO	M	Q010	151.75	200.5	249.25		cKO	F	RH825	71	40.8
cKO	M	Q006	1306.19	3532.97	7627	675		cKO	M	Q006	152	201.25	231.75		cKO	M	RH555	103	56.2
cKO	M	Q010	1384.02	3731.17	6400	1531		cKO	M	RH661	158.5	211.5	170.75		cKO	M	RH661	131.5	48.9
cKO	M	RH555	1379.89	3951.74	7749	398		cKO	M	RH555	121.25	166.5	210.5		cKO	M	Q006	127.5	26.5
cKO	M	RH661	1464.92	4236.43	9742	625									cKO	M	Q010	131.5	41.3
											Repeated Measures ANOVA (group effect)							Repeated Measures ANOVA (group effect)
										F-Stat	0.6526						F-Stat	14.083
										DF	1						DF	1
										pValue	0.42918						pValue	0.001
		tStat	-1.5582	-1.6922	0.0868	-1.7069
		DF	20	20	20	20					Tukey Post-hoc							Tukey Post-hoc (group by interaction)
		pValue	0.1349	0.1061	0.9317	0.1033				pValue	0.281	0.6928	0.581				pValue	0.0139	0.0036
		Lower 95% CI	-176.464	-2202.4	-1140.6	-829.04				Lower 95% CI	-14.363	-24.767	-30.338				Lower 95% CI	-55.768	-36.446
		Upper 95% CI	25.555	229.5	1239.7	82.8583				Upper 95% CI	46.79	36.513	52.593				Upper 95% CI	-7.105	-8.1538
																		Tukey Post-hoc (interaction by group)
																		Control	cKO
																	pValue	<0.001	<0.001
																	Lower 95% CI	54.871	45.734
																	Upper 95% CI	92.075	82.938

## Sheet: Supplemental Figure 1
Group	Sex	MouseID	Tidal Volume	Respiratory Rate	Minute Volume
control	F	RH423	0.365851	251.684	92.0786
control	F	RH443	0.378554	224.995	85.1725
control	F	RH444	0.430978	156.562	67.4748
control	F	RH450	0.442888	174.448	77.261
control	F	RH457	0.324776	198.261	64.3904
control	F	RH465	0.315067	183.168	57.7102
control	F	RH510	0.276555	205.285	56.7724
control	M	RH461	0.417462	172.725	72.1061
control	M	RH467	0.36806	201.594	74.1988
control	M	RH468	0.351587	181.085	63.6669
control	M	RH470	0.31268	196.545	61.4558
control	M	RH471	0.433824	172.907	75.0113
cKO	F	RH422	0.45543	239.486	109.069
cKO	F	RH424	0.364163	150.534	54.8189
cKO	F	RH460	0.343249	172.62	59.2515
cKO	M	RH435	0.330424	161.776	53.4547
cKO	M	RH460	0.399769	176.952	70.7397
cKO	M	RH463	0.317489	185.615	58.9307
cKO	M	RH469	0.311591	307.203	95.7217
cKO	M	RH483	0.286865	219.043	62.8357
cKO	M	RH484	0.323315	209.14	67.618
cKO	M	RH485	0.249277	187.557	46.7536
cKO	M	RH488	0.304957	203.697	62.1188
cKO	M	RH489	0.34946	209.012	73.0414
		tStat	1.444	-0.6073	0.4536
		DF	22	22	22
		pValue	0.1627	0.5498	0.6545
		Lower 95% CI	-0.0139	-38.0312	-1140.6
		Upper 95% CI	0.0776	20.8017	1239.7
